# Supplementary material for: Prospective associations between sedentary time, sleep duration and adiposity in adolescents
Source: Sleep Med. 2015 Jun;16(6):717–22. doi: 10.1016/j.sleep.2015.02.532 (PMC4465960; doi:10.1016/j.sleep.2015.02.532)
Supplement: Conflict of interest — ICMJE Form for Disclosure of Potential Conflicts of Interest form. [file mmc1.zip]

Archive with 11 entries (11 files):
- COI_form_Collings.pdf
- ICMJE-coi-disclosure-Atkin_SLP.pdf
- ICMJE-coi-disclosure-Bamber_SLP.pdf
- ICMJE-coi-disclosure-Brage_SLP.pdf
- ICMJE-coi-disclosure-Corder_SLP.pdf
- ICMJE-coi-disclosure-Ekelund_SLP.pdf
- ICMJE-coi-disclosure-Goodyer_SLP.pdf
- ICMJE-coi-disclosure-Ridgway_SLP.pdf
- ICMJE-coi-disclosure-Sharp_SLP.pdf
- ICMJE-coi-disclosure-Westgate_SLP.pdf
- ICMJE-coi-disclosure-Wijndaele_SLP.pdf
